# Supplementary material for: Replication of Influenza A Virus in Secondary Lymphatic Tissue Contributes to Innate Immune Activation
Source: Pathogens. 2021 May 19;10(5):622. doi: 10.3390/pathogens10050622 (PMC8160763; doi:10.3390/pathogens10050622)
Supplement: Supplementary file 1 [file pathogens-10-00622-s001.zip]

Archive with 1 entries (1 files):
- pathogens-1102408-supplementary.pdf
